# Supplementary material for: Simulation-based training using a novel Surabaya hysterectomy mannequin following video demonstration to improve abdominal hysterectomy skills of obstetrics and gynecology residents during the COVID-19 pandemic in Indonesia: a pre- and post-intervention study
Source: J Educ Eval Health Prof. 2022 May 17;19:11. doi: 10.3352/jeehp.2022.19.11 (PMC9149772; doi:10.3352/jeehp.2022.19.11)
Supplement: Supplementary file 1 [file jeehp-19-11-dataset1.xlsx]

## Sheet: characteristic
Coding participant	Age	Gender	Residency year level	Group	Frequency of assistance in TAH	Frequency of TAH performed under supervision
1	33	1	2	1	3	2
2	38	1	2	1	3	1
3	32	1	2	1	2	2
4	31	2	2	1	3	2
5	32	1	2	1	4	1
6	32	1	2	1	2	1
7	31	2	1	1	3	1
8	29	2	1	1	2	1
9	31	1	1	1	2	1
10	31	1	1	1	1	1
11	28	2	1	1	3	1
12	31	2	2	2	3	2
13	34	2	2	2	3	2
14	31	1	2	2	2	2
15	29	1	2	2	3	1
16	35	1	2	2	2	1
17	30	1	2	2	3	1
18	28	1	1	2	3	1
19	31	1	1	2	1	1
20	29	1	1	2	3	1
21	32	2	1	2	2	1
22	30	1	1	2	1	1
23	36	2	2	3	4	2
24	33	1	2	3	3	2
25	28	2	2	3	2	2
26	28	1	2	3	2	1
27	33	2	2	3	2	1
28	32	1	1	3	3	1
29	34	1	1	3	4	1
30	31	2	1	3	1	1
31	28	2	1	3	3	1
32	28	1	1	3	2	1
33	28	2	1	3	2	1
Gender	1	Men
	2	Women
Residency year level	1	3rd year
	2	4th year
Group	1	Video-based group
	2	Simulation-based group
	3	Combination group
Frequency of assistance in TAH	1	none
	2	1-5
	3	6-10
	4	>10
Frequency of TAH performed under supervision	1	none
	2	1-5
	3	6-10
	4	>10
