# Supplementary material for: Simulation-based training using a novel Surabaya hysterectomy mannequin following video demonstration to improve abdominal hysterectomy skills of obstetrics and gynecology residents during the COVID-19 pandemic in Indonesia: a pre- and post-intervention study
Source: J Educ Eval Health Prof. 2022 May 17;19:11. doi: 10.3352/jeehp.2022.19.11 (PMC9149772; doi:10.3352/jeehp.2022.19.11)
Supplement: Supplementary file 2 [file jeehp-19-11-dataset2.xlsx]

## Sheet: pre-test GRS
Coding participant	Residency year level	Group	GRS Checklist							Total Score
			Respect for Tissue	Time and Motion	Instrument Handling	Knowledge of Instrument	Flow of Operation	Use of Assistants	Knowledge of Specific Procedure
1	2	1	3	3	4	4	4	3	4	25
2	2	1	4	3	4	4	4	3	3	25
3	2	1	4	4	3	4	4	4	3	26
4	2	1	4	3	4	4	4	4	4	27
5	2	1	4	4	4	4	2	3	3	24
6	2	1	4	5	4	3	3	5	4	28
7	1	1	3	3	3	3	3	4	3	22
8	1	1	3	2	3	3	2	3	3	19
9	1	1	4	4	4	4	4	5	3	28
10	1	1	2	2	2	3	2	2	2	15
11	1	1	2	2	3	3	2	3	3	18
12	2	2	3	3	3	4	4	4	4	25
13	2	2	4	4	4	4	4	4	3	27
14	2	2	4	3	3	4	4	4	4	26
15	2	2	4	3	4	3	4	4	3	25
16	2	2	3	3	3	2	3	4	3	21
17	2	2	3	3	3	3	2	3	2	19
18	1	2	3	3	3	4	3	4	4	24
19	1	2	3	3	2	2	3	4	3	20
20	1	2	2	2	2	2	1	2	2	13
21	1	2	2	2	3	2	2	3	3	17
22	1	2	2	3	2	2	3	3	2	17
23	2	3	3	4	4	4	5	4	4	28
24	2	3	3	3	3	4	4	4	4	25
25	2	3	4	4	4	4	5	4	4	29
26	2	3	4	4	4	4	4	4	3	27
27	2	3	3	3	3	3	3	3	3	21
28	1	3	4	3	3	4	4	4	4	26
29	1	3	4	3	4	2	4	3	3	23
30	1	3	3	3	3	2	2	3	3	19
31	1	3	2	2	3	2	2	3	2	16
32	1	3	3	2	2	2	2	2	2	15
33	1	3	3	2	2	2	2	3	2	16
Residency year level	1	3rd year
	2	4th year
Group	1	Video-based group
	2	Simulation-based group
	3	Combination group
GRS	1	Very poor
	2	Poor
	3	Average
	4	Good
	5	Excellent

## Sheet: post-test GRS
Coding participant	Residency year level	Group	GRS Checklist							Total Score	Difference score post- and pre-test
			Respect for Tissue	Time and Motion	Instrument Handling	Knowledge of Instrument	Flow of Operation	Use of Assistants	Knowledge of Specific Procedure
1	2	1	3	4	3	4	4	4	4	26	1
2	2	1	5	4	4	4	5	5	5	32	7
3	2	1	5	5	4	5	5	5	4	33	7
4	2	1	5	5	4	5	5	5	4	33	6
5	2	1	4	4	3	4	5	4	4	28	4
6	2	1	4	5	4	4	5	5	5	32	4
7	1	1	3	3	4	5	4	4	4	27	5
8	1	1	4	4	3	3	4	3	4	25	6
9	1	1	4	5	5	5	5	4	5	33	5
10	1	1	3	3	3	3	3	3	2	20	5
11	1	1	3	4	4	3	4	4	3	25	7
12	2	2	4	5	4	4	5	4	5	31	6
13	2	2	4	5	5	4	5	5	4	32	5
14	2	2	4	5	4	4	5	5	4	31	5
15	2	2	5	5	5	3	5	4	4	31	6
16	2	2	4	4	4	4	5	5	4	30	9
17	2	2	4	4	4	4	4	4	4	28	9
18	1	2	5	5	4	4	5	4	5	32	8
19	1	2	4	4	4	4	4	4	4	28	8
20	1	2	3	3	3	3	2	3	2	19	6
21	1	2	4	4	3	3	4	4	3	25	8
22	1	2	4	4	4	3	4	4	3	26	9
23	2	3	4	4	5	5	5	5	5	33	5
24	2	3	4	5	4	5	4	5	5	32	7
25	2	3	5	5	4	5	5	5	5	34	5
26	2	3	5	5	5	4	5	5	5	34	7
27	2	3	5	4	5	4	4	4	4	30	9
28	1	3	5	5	4	5	5	5	4	33	7
29	1	3	4	4	5	4	5	5	5	32	9
30	1	3	4	5	5	4	5	4	5	32	13
31	1	3	5	5	4	5	5	5	4	33	17
32	1	3	4	5	5	4	5	4	4	31	16
33	1	3	5	4	5	4	5	4	4	31	15
Residency year level	1	3rd year
	2	4th year
Group	1	Video-based group
	2	Simulation-based group
	3	Combination group
GRS	1	Very poor
	2	Poor
	3	Average
	4	Good
	5	Excellent
