# Supplementary material for: Simulation-based training using a novel Surabaya hysterectomy mannequin following video demonstration to improve abdominal hysterectomy skills of obstetrics and gynecology residents during the COVID-19 pandemic in Indonesia: a pre- and post-intervention study
Source: J Educ Eval Health Prof. 2022 May 17;19:11. doi: 10.3352/jeehp.2022.19.11 (PMC9149772; doi:10.3352/jeehp.2022.19.11)
Supplement: Supplementary file 3 [file jeehp-19-11-dataset3.xlsx]

## Sheet: pre-test OSATS
Coding participant	Residency year level	Group	OSATS checklist											Total Score
			Laparotomy, development of the visual field	Ligate and cut the round ligament	Incises the anterior leaf of the broad ligament	Clamp, cut, and ligate the ovarian ligament and Fallopian tube (or the infundibulopelvic ligament)	Mobilization of the bladder	Clamp, cut, and ligate the uterine artery and vein	Clamp, cut, and ligate the cardinal ligament/sacrouterine ligament	Amputation of vagina	Close the vaginal cuff	Hemostasis	Close the abdominal wall
1	2	1	1	1	1	0	1	0	0	0	1	1	1	7
2	2	1	1	1	0	0	1	1	1	1	1	0	1	8
3	2	1	1	1	1	0	1	0	0	1	1	1	1	8
4	2	1	1	1	1	1	1	0	0	1	1	1	1	9
5	2	1	1	1	1	0	1	0	0	1	1	1	1	8
6	2	1	1	1	1	0	1	0	0	1	0	1	1	7
7	1	1	1	0	1	1	0	0	0	1	1	1	1	7
8	1	1	1	0	1	0	1	0	0	0	1	0	1	5
9	1	1	1	1	1	1	1	0	0	1	1	1	1	9
10	1	1	1	0	0	0	0	0	0	0	0	0	1	2
11	1	1	1	0	0	0	0	0	0	0	0	1	1	3
12	2	2	1	1	1	1	1	0	1	1	1	1	1	10
13	2	2	1	1	1	1	1	0	0	0	1	1	1	8
14	2	2	1	1	1	1	1	0	0	0	1	1	1	8
15	2	2	1	1	1	0	1	0	0	1	1	1	1	8
16	2	2	1	1	0	0	1	0	0	0	1	0	1	5
17	2	2	1	1	1	0	1	0	0	0	1	1	1	7
18	1	2	1	1	1	0	1	0	0	0	1	1	1	7
19	1	2	1	1	0	0	1	0	0	0	0	1	1	5
20	1	2	1	0	0	0	0	0	0	0	0	0	1	2
21	1	2	1	0	0	0	1	0	0	0	0	0	1	3
22	1	2	1	1	0	0	0	0	0	0	0	0	0	2
23	2	3	1	1	1	1	1	1	0	1	1	1	1	10
24	2	3	1	1	1	0	0	0	0	1	0	0	1	5
25	2	3	1	1	1	1	1	0	0	1	1	1	1	9
26	2	3	1	1	1	0	0	0	0	0	1	1	1	6
27	2	3	1	1	1	0	1	0	1	0	0	1	1	7
28	1	3	1	0	1	1	1	0	0	1	1	1	1	8
29	1	3	1	1	0	0	1	1	1	0	1	1	1	8
30	1	3	1	1	0	0	1	0	0	0	1	1	1	6
31	1	3	1	0	0	0	0	0	0	0	0	0	1	2
32	1	3	1	0	0	0	0	0	0	0	0	0	0	1
33	1	3	1	0	0	0	0	0	0	0	0	0	1	2
Residency year level	1	3rd year
	2	4th year
Group	1	Video-based group
	2	Simulation-based group
	3	Combination group
OSATS	0	Needs help
	1	Performed independently

## Sheet: post-test OSATS
Coding participant	Residency year level	Group	OSATS checklist											Total Score	Difference score post- and pre-test
			Laparotomy, development of the visual field	Ligate and cut the round ligament	Incises the anterior leaf of the broad ligament	Clamp, cut, and ligate the ovarian ligament and Fallopian tube (or the infundibulopelvic ligament)	Mobilization of the bladder	Clamp, cut, and ligate the uterine artery and vein	Clamp, cut, and ligate the cardinal ligament/sacrouterine ligament	Amputation of vagina	Close the vaginal cuff	Hemostasis	Close the abdominal wall
1	2	1	1	1	0	1	1	1	0	1	1	1	1	9	2
2	2	1	1	1	1	1	1	1	1	1	1	1	1	11	3
3	2	1	1	1	1	1	1	1	1	1	1	1	1	11	3
4	2	1	1	1	1	1	1	1	1	1	1	1	1	11	2
5	2	1	1	1	1	1	1	1	1	1	1	1	1	11	3
6	2	1	1	1	1	1	1	1	0	1	1	1	1	10	3
7	1	1	1	1	1	0	0	1	1	1	1	1	1	9	2
8	1	1	1	1	1	0	1	1	0	0	1	1	1	8	3
9	1	1	1	1	1	1	1	1	1	1	1	1	1	11	2
10	1	1	1	0	1	0	0	0	0	0	1	0	1	4	2
11	1	1	1	1	1	0	1	0	0	0	1	0	1	6	3
12	2	2	1	1	1	1	1	1	1	1	1	1	1	11	1
13	2	2	1	1	1	1	1	1	1	0	1	1	1	10	2
14	2	2	1	1	1	1	1	1	1	1	1	1	1	11	3
15	2	2	1	1	1	1	1	1	1	1	1	1	1	11	3
16	2	2	1	1	1	1	1	0	0	1	1	1	1	9	4
17	2	2	1	1	1	1	1	0	1	1	1	1	1	10	3
18	1	2	1	1	1	1	1	1	1	1	1	1	1	11	4
19	1	2	1	1	1	1	1	0	1	1	1	1	1	10	5
20	1	2	1	0	0	0	1	0	0	0	1	1	1	5	3
21	1	2	1	1	1	0	1	0	0	1	1	1	1	8	5
22	1	2	1	1	1	1	1	0	1	1	1	1	1	10	9
23	2	3	1	1	1	1	1	1	1	1	1	1	1	11	1
24	2	3	1	1	1	1	1	1	1	1	1	1	1	11	6
25	2	3	1	1	1	1	1	1	1	1	1	1	1	11	2
26	2	3	1	1	1	1	1	1	1	1	1	1	1	11	5
27	2	3	1	1	1	1	1	1	0	1	1	1	1	10	3
28	1	3	1	1	1	1	1	1	1	1	1	1	1	11	3
29	1	3	1	1	1	1	1	1	1	1	1	1	1	11	3
30	1	3	1	1	1	1	1	1	1	0	1	1	1	10	4
31	1	3	1	1	1	1	1	0	1	1	1	1	1	10	8
32	1	3	1	1	1	0	1	1	1	1	1	1	1	10	9
33	1	3	1	1	1	1	1	0	0	1	1	1	1	9	7
Residency year level	1	3rd year
	2	4th year
Group	1	Video-based group
	2	Simulation-based group
	3	Combination group
OSATS	0	Needs help
	1	Performed independently
