# Supplementary material for: Simulation-based training using a novel Surabaya hysterectomy mannequin following video demonstration to improve abdominal hysterectomy skills of obstetrics and gynecology residents during the COVID-19 pandemic in Indonesia: a pre- and post-intervention study
Source: J Educ Eval Health Prof. 2022 May 17;19:11. doi: 10.3352/jeehp.2022.19.11 (PMC9149772; doi:10.3352/jeehp.2022.19.11)
Supplement: Supplementary file 4 [file jeehp-19-11-dataset4.xlsx]

## Sheet: Sheet1
Coding participant	Residency year level	Group	Pre-OSATS	Post-OSATS	Pre-and post-test OSATS differential score	Pre-GRS	Post-GRS	Pre-and post-test GRS differential score
1	2	1	7	9	2	25	26	1
2	2	1	8	11	3	25	32	7
3	2	1	8	11	3	26	33	7
4	2	1	9	11	2	27	33	6
5	2	1	8	11	3	24	28	4
6	2	1	7	10	3	28	32	4
7	1	1	7	9	2	22	27	5
8	1	1	5	8	3	19	25	6
9	1	1	9	11	2	28	33	5
10	1	1	2	4	2	15	20	5
11	1	1	3	6	3	18	25	7
12	2	2	10	11	1	25	31	6
13	2	2	8	10	2	27	32	5
14	2	2	8	11	3	26	31	5
15	2	2	8	11	3	25	31	6
16	2	2	5	9	4	21	30	9
17	2	2	7	10	3	19	28	9
18	1	2	7	11	4	24	32	8
19	1	2	5	10	5	20	28	8
20	1	2	2	5	3	13	19	6
21	1	2	3	8	5	17	25	8
22	1	2	2	11	9	17	26	9
23	2	3	10	11	1	28	33	5
24	2	3	5	11	6	25	32	7
25	2	3	9	11	2	29	34	5
26	2	3	6	11	5	27	34	7
27	2	3	7	10	3	21	30	9
28	1	3	8	11	3	26	33	7
29	1	3	8	11	3	23	32	9
30	1	3	6	10	4	19	32	13
31	1	3	2	10	8	16	33	17
32	1	3	1	10	9	15	31	16
33	1	3	2	9	7	16	31	15
Residency year level	1	3rd year
	2	4th year
Group	1	Video-based group
	2	Simulation-based group
	3	Combination group
